# Supplementary material for: Helicobacter pylori Infection and Antimicrobial Resistance Surveillance over 25 Years in Children in Gipuzkoa, Northern Spain
Source: Microorganisms. 2026 Feb 6;14(2):389. doi: 10.3390/microorganisms14020389 (PMC12943096; doi:10.3390/microorganisms14020389)
Supplement: Supplementary file 1 [file microorganisms-14-00389-s001.zip]

Archive with 1 entries (1 files):
- microorganisms-4091382-supplementary.pdf
